# Supplementary material for: Comprehensive evaluation and application of woody plants in the green spaces of parks in saline–Alkaline areas from a low-carbon perspective: A case study of Tianjin Qiaoyuan Park
Source: PLoS One. 2024 May 10;19(5):e0303341. doi: 10.1371/journal.pone.0303341 (PMC11086879; doi:10.1371/journal.pone.0303341)
Supplement: S2 File — (ZIP) [file pone.0303341.s002.zip]

Archive with 6 entries (4 files):
- Stata/Box plot (computing)/
- Stata/Box plot (computing)/Grade ó± tree species.xlsx
- Stata/Box plot (computing)/Grade ó≥ tree species.xlsx
- Stata/Box plot (computing)/Grade ó≤ tree species.xlsx
- Stata/Heatmap/
- Stata/Heatmap/Heatmap.xls
