# Supplementary material for: Comprehensive evaluation and application of woody plants in the green spaces of parks in saline–Alkaline areas from a low-carbon perspective: A case study of Tianjin Qiaoyuan Park
Source: PLoS One. 2024 May 10;19(5):e0303341. doi: 10.1371/journal.pone.0303341 (PMC11086879; doi:10.1371/journal.pone.0303341)
Supplement: S2 File — (ZIP) [file pone.0303341.s002.zip › Stata/Box plot (computing)/Grade ó± tree species.xlsx]

## Sheet: Sheet1
	C1	C2	C3	C4	C5	C6	C7	C8	C9	C10	C11	C12	C13	C14	C15
Fraxinus chinensis 'Aurea'	80	80	91	90	90	85	80	85	80	60	90	80	90	50	80
Broussonetia papyrifera	80	90	80	90	90	85	85	95	85	40	90	80	70	65	60
Fraxinus chinensis	80	85	90	90	90	85	80	85	80	60	90	60	65	50	50
Albizia julibrissin	75	85	95	90	90	85	60	90	80	65	85	80	70	65	65
Ginkgo biloba	80	80	85	90	90	85	90	90	90	95	80	80	70	55	70
Rosa xanthina	80	70	90	90	90	90	60	85	55	90	85	80	75	55	50
Ulmus pumila	70	80	89	90	95	80	90	90	90	40	80	50	60	65	50
Hibiscus syriacus	75	70	92	90	85	70	90	75	80	55	96	70	70	90	68
Sabina chinensis	98	45	80	80	90	92	95	70	80	70	80	60	50	60	40
Salix matsudana	75	90	90	90	85	97	80	70	85	60	80	60	50	60	45
Robinia pseudoacacia	75	90	85	90	75	97	70	85	80	40	75	75	60	60	70
