# Supplementary material for: Comprehensive evaluation and application of woody plants in the green spaces of parks in saline–Alkaline areas from a low-carbon perspective: A case study of Tianjin Qiaoyuan Park
Source: PLoS One. 2024 May 10;19(5):e0303341. doi: 10.1371/journal.pone.0303341 (PMC11086879; doi:10.1371/journal.pone.0303341)
Supplement: S2 File — (ZIP) [file pone.0303341.s002.zip › Stata/Box plot (computing)/Grade ó≥ tree species.xlsx]

## Sheet: Sheet1
	C1	C2	C3	C4	C5	C6	C7	C8	C9	C10	C11	C12	C13	C14	C15
Paulownia fortunei	80	99	88	70	85	90	50	80	90	65	98	70	70	55	75
Sophora japonica 'Cuchlnensis'	80	80	89	70	80	90	51	85	75	55	75	80	90	75	85
Punica granatum	80	55	90	90	80	85	70	70	60	55	90	70	70	95	80
Sophora japonica	70	75	90	70	75	95	85	80	80	50	80	75	60	75	70
Salix babylonica	75	85	90	70	90	85	55	70	80	40	80	80	60	65	60
Malus micromalu	60	80	90	90	90	85	85	60	85	65	80	60	70	55	80
Fraxinus velutina	60	90	95	70	85	75	90	80	75	90	95	65	63	55	60
Populus alba	65	93	75	90	90	95	75	80	85	40	60	60	60	65	45
Ligustrum × vicaryi	85	90	90	70	60	70	75	75	40	50	80	70	70	85	90
Berberis thunbergii 'Atropurpurea'	60	70	70	90	85	85	90	80	60	75	85	80	90	65	80
Pinus tabuliformis	97	50	40	90	90	90	85	80	90	70	70	60	40	65	70
Koelreuteria paniculata	70	75	72	90	80	90	55	70	65	66	90	80	75	70	80
Chaenomeles speciosa	75	70	70	70	90	85	90	80	80	60	60	90	80	55	80
Forsythia suspensa	70	75	70	90	90	100	70	55	75	60	90	75	73	65	50
Platanus×acerifolia	80	95	70	70	85	80	55	65	80	40	70	80	80	55	70
Cotinus coggygria	60	70	70	90	85	70	90	80	75	70	85	70	90	65	80
Ailanthus altissima	50	90	90	70	80	75	85	80	90	40	80	50	60	50	70
Populus tomentosa	75	95	70	70	70	99	70	80	80	40	80	65	60	60	70
Amygdalus persica	55	75	90	90	45	70	70	70	55	40	60	90	90	65	80
Buxus sinica	80	50	60	80	80	90	85	70	40	65	75	70	70	75	70
Styphnolobium japonicum f.pendula	45	75	90	70	70	85	85	80	75	50	80	70	60	75	50
Syringa oblata var. alba	60	60	70	90	75	45	50	85	75	75	70	71	71	55	60
Prunus Cerasifera 'Atropurpurea'	85	85	65	90	50	70	45	65	50	45	75	90	90	55	80
Armeniaca vulgaris	55	75	71	90	90	95	80	60	70	45	70	80	50	55	70
Pinus bungeana	65	55	40	90	90	95	85	85	90	80	70	65	40	65	45
Diospyros kaki	60	75	75	70	85	80	55	60	60	70	75	75	70	55	75
