# Supplementary material for: Comprehensive evaluation and application of woody plants in the green spaces of parks in saline–Alkaline areas from a low-carbon perspective: A case study of Tianjin Qiaoyuan Park
Source: PLoS One. 2024 May 10;19(5):e0303341. doi: 10.1371/journal.pone.0303341 (PMC11086879; doi:10.1371/journal.pone.0303341)
Supplement: S2 File — (ZIP) [file pone.0303341.s002.zip › Stata/Box plot (computing)/Grade ó≤ tree species.xlsx]

## Sheet: Sheet1
	C1	C2	C3	C4	C5	C6	C7	C8	C9	C10	C11	C12	C13	C14	C15
Syringa oblata var. alba	60	60	69	88	75	45	50	85	75	75	70	71	71	55	60
Acer mono	50	60	70	70	75	90	90	70	70	85	70	80	80	55	60
Lagerstroemia indica	65	71	70	70	50	60	70	90	90	45	80	90	80	95	60
Prunus × cistena	55	80	70	70	75	85	90	60	70	50	65	75	90	56	80
Crataegus pinnatifida	50	55	71	70	85	95	90	70	60	40	80	86	70	55	75
Prunus persica var. duplex Rehd.	60	70	68	89	45	70	70	70	55	40	55	75	80	65	75
Cedrus deodara	80	80	50	90	65	85	40	80	80	70	60	70	50	40	45
Juglans regia	45	95	70	90	40	85	90	70	65	55	70	70	60	65	75
Lonicera maackii	65	70	50	71	45	70	90	70	90	75	90	80	75	55	85
Cercis chinensis	65	70	55	70	70	45	70	80	85	50	85	75	75	55	78
Magnolia denudata	65	65	45	70	70	85	60	65	70	85	50	80	75	58	60
Rosa chinensis	60	80	73	68	70	55	50	50	45	70	75	75	90	100	70
